# Supplementary material for: The size and composition of haplotype reference panels impact the accuracy of imputation from low-pass sequencing in cattle
Source: Genet Sel Evol. 2023 May 11;55:33. doi: 10.1186/s12711-023-00809-y (PMC10173671; doi:10.1186/s12711-023-00809-y)
Supplement: Supplementary file 1 — Additional file 1. Raw data: accession numbers and mapping file. [file 12711_2023_809_MOESM1_ESM.tsv]

ENA_SRA_Id	breed_short	Truth_sequencing_set	Testing_set	BSW_chip	BSW_panel	non_BSW_panel
SAMEA112183449	BSW	No	No	No	Yes	No
SAMEA112183450	BSW	No	No	No	Yes	No
SAMEA112183451	BSW	No	No	No	Yes	No
SAMEA112183452	BSW	No	No	No	Yes	No
SAMEA112183453	BSW	No	No	No	Yes	No
SAMEA112183454	BSW	No	No	No	Yes	No
SAMEA112183455	BSW	No	No	No	Yes	No
SAMEA112183456	BSW	No	No	No	Yes	No
SAMEA112183457	BSW	No	No	No	Yes	No
SAMEA112183458	BSW	No	No	No	Yes	No
SAMEA112183459	BSW	No	No	No	Yes	No
SAMEA112183460	BSW	No	No	No	Yes	No
SAMEA112183461	BSW	No	No	No	Yes	No
SAMEA112183462	BSW	No	No	No	Yes	No
SAMEA112183463	BSW	No	No	No	Yes	No
SAMEA112183464	BSW	No	No	No	Yes	No
SAMEA112183465	BSW	No	No	No	Yes	No
SAMEA112183466	BSW	No	No	No	Yes	No
SAMEA112183467	BSW	No	No	No	Yes	No
SAMEA112183468	BSW	No	No	No	Yes	No
SAMEA112183469	BSW	No	No	No	Yes	No
SAMEA112183470	BSW	No	No	No	Yes	No
SAMEA112183471	BSW	No	No	No	Yes	No
SAMEA112183472	BSW	No	No	No	Yes	No
SAMEA112183473	BSW	No	No	No	Yes	No
SAMEA112183474	BSW	No	No	No	Yes	No
SAMEA112183475	BSW	No	No	No	Yes	No
SAMEA112183476	BSW	No	No	No	Yes	No
SAMEA112183477	BSW	No	No	No	Yes	No
SAMEA112183478	BSW	No	No	No	Yes	No
SAMEA112183479	BSW	No	No	No	Yes	No
SAMEA112183480	BSW	No	No	No	Yes	No
SAMEA112183481	BSW	No	No	No	Yes	No
SAMEA112183482	BSW	No	No	No	Yes	No
SAMEA112183483	BSW	No	No	No	Yes	No
SAMEA112183484	BSW	No	No	No	Yes	No
SAMEA112183485	BSW	No	No	No	Yes	No
SAMEA112183486	BSW	No	No	No	Yes	No
SAMEA112183487	BSW	No	No	No	Yes	No
SAMEA112183488	BSW	No	No	No	Yes	No
SAMEA112183489	BSW	No	No	No	Yes	No
SAMEA112183490	BSW	No	No	No	Yes	No
SAMEA112183491	BSW	No	No	No	Yes	No
SAMEA112183492	BSW	No	Yes	Yes	Yes	No
SAMEA112183493	BSW	No	No	No	Yes	No
SAMEA112183494	BSW	No	No	No	Yes	No
SAMEA112183495	BSW	No	No	No	Yes	No
SAMEA112183496	BSW	No	No	No	Yes	No
SAMEA112183497	BSW	No	Yes	Yes	Yes	No
SAMEA112183498	BSW	No	Yes	Yes	Yes	No
SAMEA112183499	BSW	No	No	No	Yes	No
SAMEA112183500	BSW	No	No	No	Yes	No
SAMEA112183501	BSW	No	No	No	Yes	No
SAMEA112183502	BSW	No	No	No	Yes	No
SAMEA112183503	BSW	No	No	No	Yes	No
SAMEA112183504	BSW	No	No	No	Yes	No
SAMEA112183505	BSW	No	No	No	Yes	No
SAMEA112183506	BSW	No	No	No	Yes	No
SAMEA112183507	BSW	No	No	No	Yes	No
SAMEA112183508	BSW	No	No	No	Yes	No
SAMEA112183509	BSW	No	No	No	Yes	No
SAMEA112183510	BSW	No	No	No	Yes	No
SAMEA112183511	BSW	No	No	No	Yes	No
SAMEA112183512	BSW	No	No	No	Yes	No
SAMEA112183513	BSW	No	No	No	Yes	No
SAMEA112183514	BSW	No	No	No	Yes	No
SAMEA112183515	BSW	No	No	No	Yes	No
SAMEA112183516	BSW	No	No	No	Yes	No
SAMEA112183517	BSW	No	No	No	Yes	No
SAMEA112183518	BSW	No	No	No	Yes	No
SAMEA112183519	BSW	No	No	No	Yes	No
SAMEA112183520	BSW	No	No	No	Yes	No
SAMEA112183521	BSW	No	Yes	No	Yes	No
SAMEA112183522	BSW	No	No	No	Yes	No
SAMEA112183523	BSW	No	No	No	Yes	No
SAMEA112183524	BSW	No	No	No	Yes	No
SAMEA112183525	BSW	No	No	No	Yes	No
SAMEA112183526	BSW	No	No	No	Yes	No
SAMEA112183527	BSW	No	No	No	Yes	No
SAMEA112183528	BSW	No	No	No	Yes	No
SAMEA112183529	BSW	No	No	No	Yes	No
SAMEA112183530	BSW	No	No	No	Yes	No
SAMEA19312918	BSW	No	Yes	Yes	Yes	No
SAMEA19313668	BSW	No	No	No	Yes	No
SAMEA19314418	BSW	No	No	No	Yes	No
SAMEA19315168	BSW	No	No	No	Yes	No
SAMEA19318918	BSW	No	Yes	Yes	Yes	No
SAMEA19847668	BSW	No	No	No	Yes	No
SAMEA19864918	BSW	No	No	No	Yes	No
SAMEA2357050	TGV	No	No	No	No	Yes
SAMEA32980918	BSW	No	Yes	Yes	Yes	No
SAMEA32981668	BSW	No	No	No	Yes	No
SAMEA32982418	BSW	No	No	No	Yes	No
SAMEA32997418	BSW	No	No	No	Yes	No
SAMEA4644727	BSW	No	No	No	Yes	No
SAMEA4644728	BSW	No	No	No	Yes	No
SAMEA4644735	BSW	No	No	No	Yes	No
SAMEA4644739	BSW	No	No	No	Yes	No
SAMEA4644741	BSW	No	No	No	Yes	No
SAMEA4644742	BSW	No	No	No	Yes	No
SAMEA4644743	BSW	No	No	No	Yes	No
SAMEA4644754	BSW	No	Yes	Yes	Yes	No
SAMEA4644755	BSW	No	No	No	Yes	No
SAMEA4644756	BSW	No	No	No	Yes	No
SAMEA4644757	BSW	No	No	No	Yes	No
SAMEA4644758	BSW	No	No	No	Yes	No
SAMEA4644762	BSW	No	No	No	Yes	No
SAMEA4644763	BSW	No	No	No	Yes	No
SAMEA4644765	BSW	No	Yes	Yes	Yes	No
SAMEA4644766	BSW	No	Yes	Yes	Yes	No
SAMEA4644769	BSW	No	Yes	Yes	Yes	No
SAMEA5064546	NRC	No	No	No	No	Yes
SAMEA5064547	NRC	No	No	No	No	Yes
SAMEA5159761	BSW	No	No	No	Yes	No
SAMEA5159769	BSW	No	No	No	Yes	No
SAMEA5159770	BSW	No	No	No	Yes	No
SAMEA5159771	BSW	No	No	No	Yes	No
SAMEA5159772	BSW	No	No	No	Yes	No
SAMEA5159773	BSW	No	No	No	Yes	No
SAMEA5159774	BSW	No	No	No	Yes	No
SAMEA5159775	BSW	No	No	No	Yes	No
SAMEA5159777	BSW	No	No	No	Yes	No
SAMEA5159778	BSW	No	No	No	Yes	No
SAMEA5159779	BSW	No	No	No	Yes	No
SAMEA5159780	BSW	No	No	No	Yes	No
SAMEA5159781	BSW	No	No	No	Yes	No
SAMEA5159782	BSW	No	No	No	Yes	No
SAMEA5159783	BSW	No	No	No	Yes	No
SAMEA5159784	BSW	No	No	No	Yes	No
SAMEA5159785	BSW	No	Yes	No	Yes	No
SAMEA5159786	BSW	No	No	No	Yes	No
SAMEA5159787	BSW	No	No	No	Yes	No
SAMEA5159788	BSW	No	No	No	Yes	No
SAMEA5159791	BSW	No	No	No	Yes	No
SAMEA5159792	BSW	No	No	No	Yes	No
SAMEA5159793	BSW	No	No	No	Yes	No
SAMEA5159797	BSW	No	Yes	No	Yes	No
SAMEA5159798	BSW	No	No	No	Yes	No
SAMEA5159799	BSW	No	No	No	Yes	No
SAMEA5159847	BSW	No	No	No	Yes	No
SAMEA5159853	BSW	Yes	Yes	No	No	No
SAMEA5159861	BSW	Yes	Yes	Yes	No	No
SAMEA5159863	BSW	Yes	Yes	Yes	No	No
SAMEA5159864	BSW	Yes	Yes	No	No	No
SAMEA5159865	BSW	Yes	Yes	Yes	No	No
SAMEA5159866	BSW	Yes	Yes	Yes	No	No
SAMEA5159867	BSW	Yes	Yes	Yes	No	No
SAMEA5159868	BSW	Yes	Yes	Yes	No	No
SAMEA5159869	BSW	Yes	Yes	Yes	No	No
SAMEA5159870	BSW	Yes	Yes	Yes	No	No
SAMEA5159871	BSW	Yes	Yes	Yes	No	No
SAMEA5159872	BSW	Yes	Yes	Yes	No	No
SAMEA5159873	BSW	Yes	Yes	Yes	No	No
SAMEA5159874	BSW	Yes	Yes	No	No	No
SAMEA5159875	BSW	No	No	No	Yes	No
SAMEA5159885	BSW	Yes	Yes	Yes	No	No
SAMEA5159887	TGV	No	No	No	No	Yes
SAMEA5159888	TGV	No	No	No	No	Yes
SAMEA5159889	TGV	No	No	No	No	Yes
SAMEA5415485	BSW	No	No	No	Yes	No
SAMEA5415486	BSW	Yes	Yes	No	No	No
SAMEA5415488	BSW	No	Yes	Yes	Yes	No
SAMEA5415489	BSW	No	No	No	Yes	No
SAMEA5564715	SIM	No	No	No	No	Yes
SAMEA5564716	BSW	No	No	No	Yes	No
SAMEA5564717	SIM	No	No	No	No	Yes
SAMEA5564718	SIM	No	No	No	No	Yes
SAMEA5564719	SIM	No	No	No	No	Yes
SAMEA5564720	SIM	No	No	No	No	Yes
SAMEA5564721	SIM	No	No	No	No	Yes
SAMEA5564722	SIM	No	No	No	No	Yes
SAMEA5564723	SIM	No	No	No	No	Yes
SAMEA5564724	SIM	No	No	No	No	Yes
SAMEA5564725	SIM	No	No	No	No	Yes
SAMEA5564732	TGV	No	No	No	No	Yes
SAMEA5564733	TGV	No	No	No	No	Yes
SAMEA5564735	TGV	No	No	No	No	Yes
SAMEA5564736	TGV	No	No	No	No	Yes
SAMEA5714971	BSW	No	Yes	No	Yes	No
SAMEA5714976	BSW	No	Yes	No	Yes	No
SAMEA5714979	BSW	No	No	No	Yes	No
SAMEA5714981	TGV	No	No	No	No	Yes
SAMEA5716181	TGV	No	No	No	No	Yes
SAMEA6163175	BSW	No	No	No	Yes	No
SAMEA6163176	BSW	No	No	No	Yes	No
SAMEA6163177	BSW	No	No	No	Yes	No
SAMEA6163178	BSW	No	No	No	Yes	No
SAMEA6163179	BSW	No	No	No	Yes	No
SAMEA6163180	BSW	No	No	No	Yes	No
SAMEA6163181	BSW	No	No	No	Yes	No
SAMEA6163182	BSW	No	No	No	Yes	No
SAMEA6163183	BSW	No	No	No	Yes	No
SAMEA6163184	BSW	No	No	No	Yes	No
SAMEA6163185	BSW	Yes	Yes	Yes	No	No
SAMEA6163186	BSW	Yes	Yes	Yes	No	No
SAMEA6163187	BSW	Yes	Yes	Yes	No	No
SAMEA6163188	BSW	Yes	Yes	Yes	No	No
SAMEA6163189	BSW	No	No	No	Yes	No
SAMEA6163190	BSW	No	No	No	Yes	No
SAMEA6163191	BSW	No	No	No	Yes	No
SAMEA6163192	BSW	No	No	No	Yes	No
SAMEA6163193	BSW	Yes	Yes	Yes	No	No
SAMEA6163194	BSW	No	No	No	Yes	No
SAMEA6163195	BSW	No	Yes	No	Yes	No
SAMEA6163196	BSW	No	No	No	Yes	No
SAMEA6163197	BSW	No	No	No	Yes	No
SAMEA6163198	BSW	No	No	No	Yes	No
SAMEA6163199	BSW	No	No	No	Yes	No
SAMEA6272095	BSW	No	No	No	Yes	No
SAMEA6272096	BSW	No	No	No	Yes	No
SAMEA6272097	BSW	No	No	No	Yes	No
SAMEA6272098	BSW	No	No	No	Yes	No
SAMEA6272099	BSW	No	No	No	Yes	No
SAMEA6272101	BSW	No	No	No	Yes	No
SAMEA6272104	BSW	No	No	No	Yes	No
SAMEA6272105	BSW	Yes	Yes	No	No	No
SAMEA6272106	BSW	No	No	No	Yes	No
SAMEA6272108	BSW	No	No	No	Yes	No
SAMEA6272111	BSW	Yes	Yes	No	No	No
SAMEA6272116	BSW	Yes	Yes	No	No	No
SAMEA6272128	FV	No	No	No	No	Yes
SAMEA6272129	FV	No	No	No	No	Yes
SAMEA6272130	FV	No	No	No	No	Yes
SAMEA6272131	FV	No	No	No	No	Yes
SAMEA6272132	FV	No	No	No	No	Yes
SAMEA6272133	FV	No	No	No	No	Yes
SAMEA6272134	FV	No	No	No	No	Yes
SAMEA6528904	HOL	No	No	No	No	Yes
SAMEA6528905	HOL	No	No	No	No	Yes
SAMEA6528906	HOL	No	No	No	No	Yes
SAMEA6528907	HOL	No	No	No	No	Yes
SAMEA6528908	HOL	No	No	No	No	Yes
SAMEA6528909	HOL	No	No	No	No	Yes
SAMEA7015110	HOL	No	No	No	No	Yes
SAMEA7015112	HOL	No	No	No	No	Yes
SAMEA7015113	HOL	No	No	No	No	Yes
SAMEA7015115	HOL	No	No	No	No	Yes
SAMEA7015116	TGV	No	No	No	No	Yes
SAMEA7015117	TGV	No	No	No	No	Yes
SAMEA7015118	TGV	No	No	No	No	Yes
SAMEA7015119	TGV	No	No	No	No	Yes
SAMEA7015120	TGV	No	No	No	No	Yes
SAMEA7015121	TGV	No	No	No	No	Yes
SAMEA7573539	BSW	No	No	No	Yes	No
SAMEA7573540	BSW	No	No	No	Yes	No
SAMEA7573541	BSW	No	No	No	Yes	No
SAMEA7573542	BSW	No	No	No	Yes	No
SAMEA7573543	BSW	No	No	No	Yes	No
SAMEA7573544	BSW	No	Yes	No	Yes	No
SAMEA7573545	BSW	No	No	No	Yes	No
SAMEA7573546	BSW	No	No	No	Yes	No
SAMEA7573547	BSW	No	No	No	Yes	No
SAMEA7573548	BSW	No	No	No	Yes	No
SAMEA7573549	BSW	No	No	No	Yes	No
SAMEA7573550	BSW	No	No	No	Yes	No
SAMEA7573551	BSW	No	No	No	Yes	No
SAMEA7573552	BSW	No	No	No	Yes	No
SAMEA7573553	BSW	No	No	No	Yes	No
SAMEA7573554	BSW	No	No	No	Yes	No
SAMEA7573555	BSW	No	No	No	Yes	No
SAMEA7573556	BSW	No	Yes	Yes	Yes	No
SAMEA7573557	BSW	No	No	No	Yes	No
SAMEA7573558	BSW	No	No	No	Yes	No
SAMEA7573559	BSW	No	No	No	Yes	No
SAMEA7573560	BSW	No	No	No	Yes	No
SAMEA7573561	BSW	No	No	No	Yes	No
SAMEA7573562	BSW	No	No	No	Yes	No
SAMEA7573563	BSW	No	No	No	Yes	No
SAMEA7573564	BSW	No	No	No	Yes	No
SAMEA7573565	BSW	No	No	No	Yes	No
SAMEA7573566	BSW	No	No	No	Yes	No
SAMEA7573567	BSW	No	No	No	Yes	No
SAMEA7573568	BSW	No	No	No	Yes	No
SAMEA7573569	BSW	No	No	No	Yes	No
SAMEA7573570	BSW	No	No	No	Yes	No
SAMEA7573571	BSW	No	No	No	Yes	No
SAMEA7573572	BSW	No	No	No	Yes	No
SAMEA7573573	BSW	No	No	No	Yes	No
SAMEA7573574	BSW	No	No	No	Yes	No
SAMEA7573575	BSW	No	No	No	Yes	No
SAMEA7573576	BSW	No	No	No	Yes	No
SAMEA7573577	BSW	No	No	No	Yes	No
SAMEA7573578	BSW	No	No	No	Yes	No
SAMEA7573579	BSW	No	No	No	Yes	No
SAMEA7573580	BSW	No	No	No	Yes	No
SAMEA7573581	BSW	No	No	No	Yes	No
SAMEA7573582	BSW	No	No	No	Yes	No
SAMEA7573583	BSW	No	No	No	Yes	No
SAMEA7573584	BSW	No	No	No	Yes	No
SAMEA7573585	BSW	No	No	No	Yes	No
SAMEA7573586	BSW	No	No	No	Yes	No
SAMEA7573587	BSW	No	No	No	Yes	No
SAMEA7573588	BSW	No	No	No	Yes	No
SAMEA7573589	BSW	No	No	No	Yes	No
SAMEA7573590	BSW	No	No	No	Yes	No
SAMEA7573591	BSW	No	No	No	Yes	No
SAMEA7573592	BSW	No	No	No	Yes	No
SAMEA7573593	BSW	No	No	No	Yes	No
SAMEA7573594	BSW	No	No	No	Yes	No
SAMEA7573595	BSW	No	No	No	Yes	No
SAMEA7573596	BSW	No	No	No	Yes	No
SAMEA7573597	BSW	No	No	No	Yes	No
SAMEA7573598	BSW	No	No	No	Yes	No
SAMEA7573599	BSW	No	No	No	Yes	No
SAMEA7573600	BSW	No	No	No	Yes	No
SAMEA7573601	BSW	No	No	No	Yes	No
SAMEA7573602	BSW	No	Yes	Yes	Yes	No
SAMEA7573603	BSW	No	No	No	Yes	No
SAMEA7573604	BSW	No	No	No	Yes	No
SAMEA7573605	BSW	No	No	No	Yes	No
SAMEA7573606	BSW	No	No	No	Yes	No
SAMEA7573607	BSW	No	No	No	Yes	No
SAMEA7573608	BSW	No	No	No	Yes	No
SAMEA7573609	BSW	No	No	No	Yes	No
SAMEA7573610	BSW	No	No	No	Yes	No
SAMEA7573611	BSW	No	No	No	Yes	No
SAMEA7573612	BSW	No	No	No	Yes	No
SAMEA7573613	BSW	No	No	No	Yes	No
SAMEA7573614	BSW	No	No	No	Yes	No
SAMEA7573615	BSW	No	Yes	Yes	Yes	No
SAMEA7573616	BSW	No	No	No	Yes	No
SAMEA7573617	BSW	No	No	No	Yes	No
SAMEA7573618	BSW	No	Yes	Yes	Yes	No
SAMEA7573619	BSW	No	No	No	Yes	No
SAMEA7573620	BSW	No	No	No	Yes	No
SAMEA7573621	BSW	No	No	No	Yes	No
SAMEA7573622	BSW	No	No	No	Yes	No
SAMEA7573623	BSW	No	No	No	Yes	No
SAMEA7573624	BSW	No	Yes	No	Yes	No
SAMEA7573625	BSW	No	No	No	Yes	No
SAMEA7573626	BSW	No	Yes	No	Yes	No
SAMEA7573627	BSW	No	No	No	Yes	No
SAMEA7573628	BSW	No	No	No	Yes	No
SAMEA7573629	BSW	No	No	No	Yes	No
SAMEA7573630	BSW	No	No	No	Yes	No
SAMEA7573631	BSW	No	No	No	Yes	No
SAMEA7573632	BSW	No	No	No	Yes	No
SAMEA7573633	BSW	No	No	No	Yes	No
SAMEA7573634	BSW	No	No	No	Yes	No
SAMEA7573635	BSW	No	No	No	Yes	No
SAMEA7573636	BSW	No	No	No	Yes	No
SAMEA7573637	BSW	No	No	No	Yes	No
SAMEA7573638	BSW	No	No	No	Yes	No
SAMEA7573639	BSW	No	No	No	Yes	No
SAMEA7573640	BSW	No	No	No	Yes	No
SAMEA7573641	BSW	No	No	No	Yes	No
SAMEA7573642	BSW	No	No	No	Yes	No
SAMEA7573643	BSW	No	No	No	Yes	No
SAMEA7573644	BSW	No	Yes	No	Yes	No
SAMEA7573645	BSW	No	No	No	Yes	No
SAMEA7573646	BSW	No	No	No	Yes	No
SAMEA7573647	BSW	No	No	No	Yes	No
SAMEA7573648	BSW	No	No	No	Yes	No
SAMEA7573649	BSW	No	No	No	Yes	No
SAMEA7589746	BSW	No	No	No	Yes	No
SAMEA7589751	BSW	No	No	No	Yes	No
SAMEA7589753	BSW	No	No	No	Yes	No
SAMEA7589754	FV	No	No	No	No	Yes
SAMEA7589755	TGV	No	No	No	No	Yes
SAMEA7589756	TGV	No	No	No	No	Yes
SAMEA7589757	TGV	No	No	No	No	Yes
SAMEA7589758	TGV	No	No	No	No	Yes
SAMEA7589759	TGV	No	No	No	No	Yes
SAMEA7589760	TGV	No	No	No	No	Yes
SAMEA7589761	TGV	No	No	No	No	Yes
SAMEA7589762	TGV	No	No	No	No	Yes
SAMEA7589763	TGV	No	No	No	No	Yes
SAMEA9533769	RGV	No	No	No	No	Yes
SAMEA9533770	RGV	No	No	No	No	Yes
SAMEA9533771	RGV	No	No	No	No	Yes
SAMEA9533772	RGV	No	No	No	No	Yes
SAMEA9533773	RGV	No	No	No	No	Yes
SAMEA9533774	RGV	No	No	No	No	Yes
SAMEA9533775	RGV	No	No	No	No	Yes
SAMEA9533776	RGV	No	No	No	No	Yes
SAMEA9533777	RGV	No	No	No	No	Yes
SAMEA9533778	RGV	No	No	No	No	Yes
SAMEA9533779	RGV	No	No	No	No	Yes
SAMEA9533780	RGV	No	No	No	No	Yes
SAMEA9533781	RGV	No	No	No	No	Yes
SAMEA9533782	RGV	No	No	No	No	Yes
SAMEA9533784	BSW	No	No	No	Yes	No
SAMEA9533790	BSW	No	No	No	Yes	No
SAMEA9533794	BSW	No	No	No	Yes	No
SAMEA9533796	BSW	No	No	No	Yes	No
SAMEA9533797	BSW	No	Yes	Yes	Yes	No
SAMEA9533798	BSW	No	No	No	Yes	No
SAMEA9533803	BSW	No	No	No	Yes	No
SAMEA9533804	BSW	No	No	No	Yes	No
SAMEA9533805	BSW	No	No	No	Yes	No
SAMEA9533806	BSW	No	No	No	Yes	No
SAMEA9533807	BSW	No	No	No	Yes	No
SAMEA9533808	BSW	No	No	No	Yes	No
SAMEA9533809	BSW	No	No	No	Yes	No
SAMEA9533810	BSW	No	No	No	Yes	No
SAMEA9533811	BSW	No	No	No	Yes	No
SAMN02671455	HOL	No	No	No	No	Yes
SAMN02671457	HOL	No	No	No	No	Yes
SAMN02671459	HOL	No	No	No	No	Yes
SAMN02671461	HOL	No	No	No	No	Yes
SAMN02671463	HOL	No	No	No	No	Yes
SAMN02671465	HOL	No	No	No	No	Yes
SAMN02671467	HOL	No	No	No	No	Yes
SAMN02671469	HOL	No	No	No	No	Yes
SAMN02671471	HOL	No	No	No	No	Yes
SAMN02671473	HOL	No	No	No	No	Yes
SAMN02671475	HOL	No	No	No	No	Yes
SAMN02671477	HOL	No	No	No	No	Yes
SAMN02671479	HOL	No	No	No	No	Yes
SAMN02671481	HOL	No	No	No	No	Yes
SAMN02671483	HOL	No	No	No	No	Yes
SAMN02671485	HOL	No	No	No	No	Yes
SAMN02671487	HOL	No	No	No	No	Yes
SAMN02671489	HOL	No	No	No	No	Yes
SAMN02671491	HOL	No	No	No	No	Yes
SAMN02671493	HOL	No	No	No	No	Yes
SAMN02671495	HOL	No	No	No	No	Yes
SAMN02671572	HOL	No	No	No	No	Yes
SAMN02671574	HOL	No	No	No	No	Yes
SAMN02671576	HOL	No	No	No	No	Yes
SAMN02671578	HOL	No	No	No	No	Yes
SAMN02671580	HOL	No	No	No	No	Yes
SAMN02671582	HOL	No	No	No	No	Yes
SAMN02671584	HOL	No	No	No	No	Yes
SAMN02671586	HOL	No	No	No	No	Yes
SAMN02671588	HOL	No	No	No	No	Yes
SAMN02671590	HOL	No	No	No	No	Yes
SAMN02671592	HOL	No	No	No	No	Yes
SAMN02671596	HOL	No	No	No	No	Yes
SAMN02671613	HOL	No	No	No	No	Yes
SAMN02671615	HOL	No	No	No	No	Yes
SAMN02671619	HOL	No	No	No	No	Yes
SAMN02671621	HOL	No	No	No	No	Yes
SAMN02671623	HOL	No	No	No	No	Yes
SAMN02671625	FV	No	No	No	No	Yes
SAMN02671626	FV	No	No	No	No	Yes
SAMN02671627	FV	No	No	No	No	Yes
SAMN02671628	FV	No	No	No	No	Yes
SAMN02671629	FV	No	No	No	No	Yes
SAMN02671630	FV	No	No	No	No	Yes
SAMN02671631	FV	No	No	No	No	Yes
SAMN02671632	FV	No	No	No	No	Yes
SAMN02671633	FV	No	No	No	No	Yes
SAMN02671634	FV	No	No	No	No	Yes
SAMN02671635	FV	No	No	No	No	Yes
SAMN02671636	FV	No	No	No	No	Yes
SAMN02671637	FV	No	No	No	No	Yes
SAMN02671638	FV	No	No	No	No	Yes
SAMN02671639	FV	No	No	No	No	Yes
SAMN02671640	FV	No	No	No	No	Yes
SAMN02671641	FV	No	No	No	No	Yes
SAMN02671642	FV	No	No	No	No	Yes
SAMN02671643	FV	No	No	No	No	Yes
SAMN02671644	FV	No	No	No	No	Yes
SAMN02671645	FV	No	No	No	No	Yes
SAMN02671646	FV	No	No	No	No	Yes
SAMN02671647	FV	No	No	No	No	Yes
SAMN02671648	FV	No	No	No	No	Yes
SAMN02671649	FV	No	No	No	No	Yes
SAMN02671650	FV	No	No	No	No	Yes
SAMN02671651	FV	No	No	No	No	Yes
SAMN02671652	FV	No	No	No	No	Yes
SAMN02671653	FV	No	No	No	No	Yes
SAMN02671654	FV	No	No	No	No	Yes
SAMN02671655	FV	No	No	No	No	Yes
SAMN02671656	FV	No	No	No	No	Yes
SAMN02671657	FV	No	No	No	No	Yes
SAMN02671658	FV	No	No	No	No	Yes
SAMN02671659	FV	No	No	No	No	Yes
SAMN02671661	FV	No	No	No	No	Yes
SAMN02671662	FV	No	No	No	No	Yes
SAMN02671663	FV	No	No	No	No	Yes
SAMN02671664	FV	No	No	No	No	Yes
SAMN02671665	FV	No	No	No	No	Yes
SAMN02671666	FV	No	No	No	No	Yes
SAMN02671667	FV	No	No	No	No	Yes
SAMN02671668	HOL	No	No	No	No	Yes
SAMN02671670	HOL	No	No	No	No	Yes
SAMN02671672	HOL	No	No	No	No	Yes
SAMN02671674	HOL	No	No	No	No	Yes
SAMN02671676	HOL	No	No	No	No	Yes
SAMN02671725	HOL	No	No	No	No	Yes
SAMN02671727	HOL	No	No	No	No	Yes
SAMN02671729	HOL	No	No	No	No	Yes
SAMN02671731	HOL	No	No	No	No	Yes
SAMN02842709	HER	No	No	No	No	Yes
SAMN02843068	HER	No	No	No	No	Yes
SAMN02843090	HER	No	No	No	No	Yes
SAMN02843113	HER	No	No	No	No	Yes
SAMN02843133	HER	No	No	No	No	Yes
SAMN10598556	HER	No	No	No	No	Yes
SAMN10598559	HER	No	No	No	No	Yes
SAMN10598560	HER	No	No	No	No	Yes
SAMN10598563	HER	No	No	No	No	Yes
SAMN10598566	HER	No	No	No	No	Yes
SAMN10598569	HER	No	No	No	No	Yes
SAMN10598574	HER	No	No	No	No	Yes
SAMN10598576	HER	No	No	No	No	Yes
http://server1.intrepidbio.com/FeatureBrowser/bamfilereader/record/-4950129490802014237/7919633522.bam	Wagyu	No	No	No	No	Yes
http://server1.intrepidbio.com/FeatureBrowser/bamfilereader/record/-4950129490802014237/7919633535.bam	Wagyu	No	No	No	No	Yes
http://server1.intrepidbio.com/FeatureBrowser/bamfilereader/record/-4950129490802014237/7919633548.bam	Wagyu	No	No	No	No	Yes
