# Supplementary material for: The size and composition of haplotype reference panels impact the accuracy of imputation from low-pass sequencing in cattle
Source: Genet Sel Evol. 2023 May 11;55:33. doi: 10.1186/s12711-023-00809-y (PMC10173671; doi:10.1186/s12711-023-00809-y)
Supplement: Supplementary file 2 — Additional file 2. Composition of parent-offspring pairs and trios for Mendelian consistency check. [file 12711_2023_809_MOESM2_ESM.tsv]

offspring_public_ID	offspring_breed	sire_public_id	sire_breed	dam_public_ID	dam_breed
SAMEA6272083	OBV	SAMEA6272120	OBV	NA	NA
SAMEA112183487	BSW	SAMEA7573644	BSW	NA	NA
SAMEA5714976	BSW	SAMEA112183492	BSW	NA	NA
SAMEA32982418	BSW	SAMEA32980918	BSW	SAMEA32982418	BSW
SAMEA5564728	OBV	SAMEA5059754	OBV	NA	NA
SAMEA7573544	BSW	SAMEA7573625	BSW	NA	NA
SAMEA6163195	BSW	SAMEA112183529	BSW	SAMEA6163195	BSW
SAMEA7589746	BSW	SAMEA7573563	BSW	NA	NA
SAMEA7573545	BSW	SAMEA112183467	BSW	NA	NA
SAMEA112183521	BSW	SAMEA112183452	BSW	NA	NA
SAMEA112183522	BSW	SAMEA112183467	BSW	NA	NA
SAMEA112183509	BSW	SAMEA7573563	BSW	NA	NA
SAMEA5159853	BSW	SAMEA112183481	BSW	NA	NA
SAMEA7573547	BSW	SAMEA112183492	BSW	NA	NA
SAMEA112183512	BSW	SAMEA7573574	BSW	SAMEA112183512	BSW
SAMEA7573548	BSW	SAMEA112183465	BSW	NA	NA
SAMEA5415488	BSW	SAMEA7573563	BSW	NA	NA
SAMEA112183507	BSW	SAMEA7573608	BSW	NA	NA
SAMEA112183524	BSW	SAMEA7573585	BSW	NA	NA
SAMEA5714971	BSW	SAMEA7573567	BSW	NA	NA
SAMEA6272086	OBV	SAMEA4827646	OBV	NA	NA
SAMEA6272100	OBV	SAMEA5159794	OBV	NA	NA
SAMEA6163178	BSW	SAMEA5159797	BSW	NA	NA
SAMEA112183481	BSW	SAMEA5159799	BSW	NA	NA
SAMEA6272106	BSW	SAMEA7573642	BSW	NA	NA
SAMEA7573550	BSW	SAMEA7573560	BSW	NA	NA
SAMEA9533785	OBV	SAMEA5159849	OBV	NA	NA
SAMEA6272108	BSW	SAMEA7573642	BSW	NA	NA
SAMEA9533786	OBV	SAMEA5059752	OBV	NA	NA
SAMEA7573551	BSW	SAMEA5159799	BSW	NA	NA
SAMEA6272110	OBV	SAMEA4827652	OBV	NA	NA
SAMEA6272111	BSW	SAMEA5159799	BSW	NA	NA
SAMEA7573552	BSW	SAMEA7573567	BSW	NA	NA
	OBV	SAMEA4827673	OBV	NA	NA
SAMEA7573555	BSW	SAMEA5159799	BSW	NA	NA
SAMEA112183497	BSW	SAMEA7573573	BSW	NA	NA
SAMEA9533787	OBV	SAMEA4827666	OBV	NA	NA
SAMEA6272112	OBV	SAMEA4827670	OBV	NA	NA
SAMEA7573556	BSW	SAMEA5159799	BSW	NA	NA
SAMEA6272114	OBV	SAMEA4827670	OBV	NA	NA
SAMEA112183485	BSW	SAMEA7573644	BSW	NA	NA
SAMEA7573560	BSW	SAMEA5159799	BSW	NA	NA
SAMEA9533788	OBV	SAMEA6272113	OBV	NA	NA
SAMEA7573561	BSW	SAMEA5159799	BSW	NA	NA
	OBV	SAMEA6272089	OBV	NA	NA
SAMEA9533789	OBV	SAMEA4827672	OBV	NA	NA
SAMEA112183465	BSW	SAMEA6163175	BSW	NA	NA
SAMEA9533791	OBV	SAMEA6272114	OBV	NA	NA
SAMEA7573563	BSW	SAMEA112183492	BSW	NA	NA
SAMEA7573564	BSW	SAMEA7573645	BSW	NA	NA
	OBV	SAMEA4827668	OBV	NA	NA
SAMEA7573565	BSW	SAMEA112183492	BSW	NA	NA
SAMEA7573568	BSW	SAMEA112183492	BSW	NA	NA
SAMEA112183466	BSW	SAMEA7573625	BSW	NA	NA
	OBV		OBV	NA	NA
SAMEA7573571	BSW	SAMEA5159799	BSW	NA	NA
SAMEA7573572	BSW	SAMEA7573554	BSW	NA	NA
SAMEA112183500	BSW	SAMEA7573644	BSW	NA	NA
SAMEA7573574	BSW	SAMEA7573560	BSW	NA	NA
SAMEA7573575	BSW	SAMEA5159799	BSW	NA	NA
SAMEA7573576	BSW	SAMEA112183529	BSW	NA	NA
SAMEA7573577	BSW	SAMEA7573566	BSW	NA	NA
SAMEA7573582	BSW	SAMEA7573563	BSW	NA	NA
	OBV	SAMEA6272103	OBV	NA	NA
SAMEA7589748	OBV	SAMEA4827672	OBV	NA	NA
SAMEA112183470	BSW	SAMEA7573566	BSW	NA	NA
SAMEA112183474	BSW	SAMEA7573566	BSW	NA	NA
	OBV	SAMEA5159849	OBV	NA	NA
SAMEA7573583	BSW	SAMEA7573557	BSW	NA	NA
SAMEA7573585	BSW	SAMEA112183460	BSW	NA	NA
SAMEA9533793	OBV	SAMEA5059757	OBV	NA	NA
SAMEA7573587	BSW	SAMEA112183463	BSW	NA	NA
SAMEA9533794	BSW	SAMEA7573574	BSW	NA	NA
SAMEA112183458	BSW	SAMEA7573569	BSW	NA	NA
SAMEA7573589	BSW	SAMEA112183467	BSW	NA	NA
SAMEA7573590	BSW	SAMEA7573560	BSW	NA	NA
SAMEA7573592	BSW	SAMEA7573563	BSW	NA	NA
SAMEA112183468	BSW	SAMEA7573560	BSW	NA	NA
SAMEA7573594	BSW	SAMEA112183463	BSW	NA	NA
SAMEA7573595	BSW	SAMEA7573563	BSW	NA	NA
SAMEA7573596	BSW	SAMEA112183492	BSW	NA	NA
SAMEA7573598	BSW	SAMEA112183500	BSW	NA	NA
SAMEA7573599	BSW	SAMEA112183492	BSW	NA	NA
SAMEA7573600	BSW	SAMEA7573563	BSW	NA	NA
	OBV		OBV	NA	NA
SAMEA7573602	BSW	SAMEA7573560	BSW	NA	NA
SAMEA112183457	BSW	SAMEA7573573	BSW	NA	NA
SAMEA7573603	BSW	SAMEA112183492	BSW	NA	NA
SAMEA112183530	BSW	SAMEA112183500	BSW	NA	NA
	OBV	SAMEA5059753	OBV	NA	NA
SAMEA112183462	BSW	SAMEA112183492	BSW	NA	NA
SAMEA7573605	BSW	SAMEA7573560	BSW	NA	NA
SAMEA9533797	BSW	SAMEA7573556	BSW	NA	NA
SAMEA7573607	BSW	SAMEA7573560	BSW	NA	NA
SAMEA7589749	OBV	SAMEA5059747	OBV	NA	NA
SAMEA112183453	BSW	SAMEA7573563	BSW	NA	NA
SAMEA7573609	BSW	SAMEA7573563	BSW	NA	NA
SAMEA112183456	BSW	SAMEA7573560	BSW	NA	NA
SAMEA7573610	BSW	SAMEA7573560	BSW	NA	NA
SAMEA7573611	BSW	SAMEA7573563	BSW	NA	NA
SAMEA7573613	BSW	SAMEA7573585	BSW	NA	NA
SAMEA112183525	BSW	SAMEA112183474	BSW	NA	NA
SAMEA9533802	OBV		OBV	NA	NA
SAMEA112183503	BSW	SAMEA7573560	BSW	NA	NA
SAMEA7589751	BSW	SAMEA7573558	BSW	NA	NA
SAMEA7573614	BSW	SAMEA7573558	BSW	NA	NA
SAMEA7573615	BSW	SAMEA7573558	BSW	NA	NA
SAMEA112183464	BSW	SAMEA7573558	BSW	NA	NA
SAMEA6163183	BSW	SAMEA7573573	BSW	NA	NA
SAMEA9533805	BSW	SAMEA7573573	BSW	NA	NA
SAMEA9533806	BSW	SAMEA112183460	BSW	NA	NA
SAMEA7573617	BSW	SAMEA112183492	BSW	NA	NA
SAMEA7573618	BSW	SAMEA112183458	BSW	NA	NA
SAMEA5714972	OBV	SAMEA6272103	OBV	NA	NA
SAMEA112183450	BSW	SAMEA7573574	BSW	NA	NA
SAMEA7589752	BSWxNEL	SAMEA9533783	Nelore	SAMEA7589752	BSWxNEL
SAMEA7589753	BSW	SAMEA7589751	BSW	SAMEA7589753	BSW
SAMEA7573631	BSW	SAMEA7573629	BSW	NA	NA
SAMEA7573634	BSW	SAMEA7573626	BSW	NA	NA
SAMEA7573639	BSW	SAMEA7573636	BSW	NA	NA
SAMEA7573643	BSW	SAMEA7573624	BSW	NA	NA
SAMEA7573644	BSW	SAMEA7573624	BSW	NA	NA
SAMEA6272126	OBV	SAMEA6272119	OBV	NA	NA
SAMEA6272127	OBV	SAMEA6272120	OBV	NA	NA
SAMEA112183491	BSW	SAMEA112183499	BSW	NA	NA
SAMEA112183502	BSW	SAMEA7573563	BSW	NA	NA
SAMEA9533807	BSW	SAMEA112183492	BSW	NA	NA
SAMEA9533808	BSW	SAMEA7573560	BSW	NA	NA
SAMEA112183480	BSW	SAMEA7573563	BSW	NA	NA
SAMEA9533809	BSW	SAMEA7573567	BSW	NA	NA
SAMEA112183479	BSW	SAMEA7573560	BSW	NA	NA
SAMEA4644728	BSW	SAMEA32980918	BSW	NA	NA
SAMEA4644765	BSW	SAMEA112183492	BSW	NA	NA
SAMEA4644766	BSW	SAMEA7573553	BSW	NA	NA
SAMEA5159837	OBV	SAMEA5059753	OBV	NA	NA
SAMEA4644769	BSW	SAMEA4644756	BSW	NA	NA
SAMEA5159843	OBV	SAMEA5159848	OBV	SAMEA5159843	OBV
SAMEA5159849	OBV	SAMEA5159795	OBV	NA	NA
SAMEA5159850	OBV	SAMEA5159849	OBV	NA	NA
SAMEA5159861	BSW	SAMEA5159785	BSW	NA	NA
SAMEA5159871	BSW	SAMEA7573563	BSW	NA	NA
SAMEA5159873	BSW	SAMEA7573625	BSW	NA	NA
SAMEA5159885	BSW	SAMEA112183485	BSW	NA	NA
SAMEA19314418	BSW	SAMEA19318918	BSW	SAMEA19314418	BSW
SAMEA4644754	BSW	SAMEA4644756	BSW	SAMEA4644754	BSW
SAMEA4644756	BSW	SAMEA112183498	BSW	NA	NA
SAMEA4644742	BSW	SAMEA7573629	BSW	NA	NA
SAMEA19313668	BSW			SAMEA19312918	BSW
